# Supplementary material for: Long-Term Outcomes of 5-Fluorouracil-Related Early-Onset Toxicities: A Retrospective Cohort Study
Source: Cancers (Basel). 2024 Dec 3;16(23):4050. doi: 10.3390/cancers16234050 (PMC11639909; doi:10.3390/cancers16234050)
Supplement: Supplementary file 1 [file cancers-16-04050-s001.zip]

Archive with 1 entries (1 files):
- cancers-3292339-supplementary.pdf
